# Supplementary material for: Antidiabetic Effect of Rehmanniae Radix Based on Regulation of TRPV1 and SCD1
Source: Front Pharmacol. 2022 May 26;13:875014. doi: 10.3389/fphar.2022.875014 (PMC9178243; doi:10.3389/fphar.2022.875014)
Supplement: Supplementary file 1 [file DataSheet1.ZIP]

Archive with 8 entries (7 files):
- Supplementary Material Presentation/
- Supplementary Material Presentation/Supplementary Figure 1.tif
- Supplementary Material Presentation/Supplementary Figure 2.tif
- Supplementary Material Presentation/Supplementary Figure 3.png
- Supplementary Material Presentation/Supplementary Figure 4.tif
- Supplementary Material Presentation/Supplementary Figure 5.tif
- Supplementary Material Presentation/Supplementary Figure 6.tif
- Supplementary Material Presentation/Supplementary Figure 7.tif
