# Supplementary material for: Antidiabetic Effect of Rehmanniae Radix Based on Regulation of TRPV1 and SCD1
Source: Front Pharmacol. 2022 May 26;13:875014. doi: 10.3389/fphar.2022.875014 (PMC9178243; doi:10.3389/fphar.2022.875014)
Supplement: Supplementary file 2 [file DataSheet2.zip]

Archive with 1 entries (1 files):
- Figures and supporting information.docx
